# Supplementary material for: Ethylene increases the NaHCO3 stress tolerance of grapevines partially via the VvERF1B‐VvMYC2‐VvPMA10 pathway
Source: Plant Biotechnol J. 2025 Jan 7;23(4):1076–90. doi: 10.1111/pbi.14565 (PMC11933843; doi:10.1111/pbi.14565)
Supplement: Supplementary file 2 — Table S1 Primer sequences used in this study. [file PBI-23-1076-s001.xlsx]

## Sheet: Sheet1
Table S1 Primer sequences used in this study.
Primer name	Forward primer (5'-3')	Reverse primer (5'-3')
VvERF1B-pRI-101-AN-GFP	GTCGACATGGCTGATTCTTCATTCTTCCA	CGGTACCCCATGGATTAGTACTCTCAGATATGCT
VvMYC2-pRI-101-AN-GFP	GTCGACATGGAAGAGATTAGTATTATACCCCAATC	GGTACCCTGATCGAGTAGAGGGAGAAGGG
VvPMA10-pRI-101-AN-GFP	GTCGACTACCGTATGAGCTGCCTGGATC	GGTACCATGGCGGAGGATCTGGACA
VvACS3-pRI-101-AN-GFP	GTCGACATGAAGATGCTGTCTAGAAAAGCCA	GGTACCTCGTTCGCTGGCCTCTCTG
VvMYC2-PHB-GFP	AAGCTTATGGAAGAGATTAGTATTATACC	GGATCCCTGATCGAGTAGAGGGAGAAGGG
VvERF1B-AD	GAATTCATGGCTGATTCTTCATTCTTCCA	GGATCCCCATGGATTAGTACTCTCAGATATGCT
VvMYC2-AD	TGAATTCATGGAAGAGATTAGTATTATACCCCAATC	GGATCCCTGATCGAGTAGAGGGAGAAGGG
VvMYC2-BD	GAATTCATGGAAGAGATTAGTATTATACCCCAATC	GGATCCCTGATCGAGTAGAGGGAGAAGGG
VvPMA10-ERE1-pHIS2	GAATTCATCATATTAATTTTTCAATTTAAAATATTTAAGTTGAATTAAGAGAGCT	TCTCTTAATTCAACTTAAATATTTTAAATTGAAAAATTAATATGATAG
VvPMA10-ERE2-pHIS2	GAATTCAATTCATTAAGTAATTTTAAAATATTTAAGAGCT	TCTCTTCTTAAATATTTTAAAATTACTTAATG
VvPMA10-M1-pHIS2	GAATTCACAATCCTTACATGTGGCAAAATGTC	TCTCTTGACATTTTGCCACATGTAAGGATTGT
VvPMA10-M2-pHIS2	GAATTCGGTTAATGTTCATTTGTGATCTTGTT	TCTCTTAACAAGATCACAAATGAACATTAACC
VvPMA10-M3-pHIS2	GAATTCTGGAGCAAGTCATGTGCCCAGTTGTT	TCTCTTAACAACTGGGCACATGACTTGCTCCA
VvPMA10-M4-pHIS2	GAATTCAATGGCCTTTCAATTGAGAGGTGGAA	TCTCTTTTCCACCTCTCAATTGAAAGGCCATT
VvPMA10-E-Box1-pHIS2	GAATTCGTCATGTGCCCAGTTGTTTTGTAGCC	TCTCTTGGCTACAAAACAACTGGGCACATGAC
VvPMA10-E-Box2-pHIS2	GAATTCTTAATACTTTCACTTGATTTTGTTCA	TCTCTTTGAACAAAATCAAGTGAAAGTATTAA
VvPMA10-E-Box3-pHIS2	GAATTCGGTATTTTTTCATATGGTCATGAATT	TCTCTTAATTCATGACCATATGAAAAAATACC
VvPMA10-E-Box4-pHIS2	GAATTCATAATCTTTACATATGAAAGAAAGAA	TCTCTTTTCTTTCTTTCATATGTAAAGATTAT
VvPMA10-G-Box1-pHIS2	GAATTCTGATTTTGTTCACGTCAACTTTTAGG	TCTCTTCCTAAAAGTTGACGTGAACAAAATCA
VvPMA10-G-Box-pHIS2	GAATTCGATTAAGGGGCACGTGTTTGTAACAT	TCTCTTATGTTACAAACACGTGCCCCTTAATC
VvERF1B-pSPYNE	GGTACCATGGCTGATTCTTCATTCTTCCA	GGATCCCCATGGATTAGTACTCTCAGATATGCT
VvMYC2-pSPYCE	GGTACCATGGAAGAGATTAGTATTATACCCCAATC	AGGATCCCTGATCGAGTAGAGGGAGAAGGG
VvERF1B-pCMABIA1300-N-luc	GATCCAATGGCTGATTCTTCATTCTTCCA	GTCGACCCATGGATTAGTACTCTCAGATATGCT
VvMYC2-pCMABIA1300-C-luc	CGGTACCATGGAAGAGATTAGTATTATACCCCAATC	GGATCCCTGATCGAGTAGAGGGAGAAGGG
VvERF1B-pET32a	GTCGACATGGCTGATTCTTCATTCTTCCA	CAAGCTTCCATGGATTAGTACTCTCAGATATGCT
VvMYC2-pGEX-4T-1	GAATTCATGGAAGAGATTAGTATTATACCCCAATC	GTCGACCTGATCGAGTAGAGGGAGAAGGG
VvMYC2-pET32a	GTCGACATGGAAGAGATTAGTATTATACCCCAATC	AAGCTTCTGATCGAGTAGAGGGAGAAGGG
VvMYC2-pGreenII 62-SK	GGATCCATGGAAGAGATTAGTATTATACCCC	AAGCTTCTGATCGAGTAGAGGGAGAAG
VvPMA10-G-box-pGreenII 0800-LUC	AAGCTTGATGATTAAGGGGCACGTGTTTGTAACATG	GGATTCATGTTACAAACACGTGCCCCTTAATCATCA
VvERF1B-CRISPR/Cas9-PAM1	GATTGGAGTCTTCTCTCGGTTCAC	AAACGTGAACCGAGAGAAGACTCC
VvERF1B-CRISPR/Cas9-PAM2	GATTGGAGGAAGAGCCCATGAAGG	AAACCCTTCATGGGCTCTTCCTCC
VvERF1B-CRISPR/Cas9-PAM3	GATTGGGAGATAAGAGATTCCACG	AAACCGTGGAATCTCTTATCTCCC
VvERF1B-CRISPR/Cas9-PAM4	GATTGGGAACTTTCGATACTGCTG	AAACCAGCAGTATCGAAAGTTCCC
VvMYC2-CRISPR/Cas9-PAM1	GATTGGCAAAGCCAGGCAGAGTGG	AAACCCACTCTGCCTGGCTTTGCC
VvMYC2-CRISPR/Cas9-PAM2	GATTGGAGGTGATCAGTCCAGAGC	AAACGCTCTGGACTGATCACCTCC
VvMYC2-CRISPR/Cas9-PAM3	GATTGGTGGCATACAAGAGGAGGA	AAACTCCTCCTCTTGTATGCCACC
VvMYC2-CRISPR/Cas9-PAM4	GATTGGGAGGCGGAACGGCAGCGG	AAACCCGCTGCCGTTCCGCCTCCC
VvPMA5.1-qPCR	GCTATTGAACAAGAAAAACCCG	GAAGAAGCTAAACACAACCCCT
VvPMA7-qPCR	GGGACATTAACCTTATGGCAG	CAGTGTAGTGCGGATTGATGT
VvPMA5.2-qPCR	GAAAGAGAAGGAGAGAAACAAG	GGAAATAATAGACGGCAAAC
VvPMA4-qPCR	GACCAAGATGTTCACTGACCAC	TCAGCCTCACCACGGATTC
VvPMA6-qPCR	GCTACCGGGAGTTGTCTGAG	TCCTCACCTACACTCCAAACTTG
VvPMA11-qPCR	TCACGTGGAATCAGTGGTGAG	GGCTGTCTGAAGGGTCACTC
VvPMA9-qPCR	CCAAGAGGCGTGCTGAAGTT	ACTTCCACTTTCCCTTTAGCCT
VvPMA10-qPCR	TGATCCAGGCAGCTCATACG	GCAAAGTCTCTGTTCCCTGG
VvACS3-qPCR	TGGCCAAGATTCAGAAT	GAACCCAGCTGCATCTGGG
VvERF1B-qPCR	GGGTTCACTGGCTGTTCTCA	GCTCCTCCAAGTAATCTGTC
VvMYC2-qPCR	ACCTTGAATTCCAGGTCC	ATTTCAAGGCGTCTTCGTT
VvActin-qPCR	GAGATTCCGTTGTCCAGAAGTC	CAATGTTGCCATAGAGGTCCTT
AtUBQ10-qPCR	TCCAGGACAAGGAGGTATTC	CCACCAAAGTTTTACATGAAA
